# Supplementary material for: A Validation of the Equivalence of the Cell-Based Potency Assay Method with a Mouse LD50 Bioassay for the Potency Testing of OnabotulinumtoxinA
Source: Toxins (Basel). 2024 Jun 19;16(6):279. doi: 10.3390/toxins16060279 (PMC11209372; doi:10.3390/toxins16060279)
Supplement: Supplementary file 1 [file toxins-16-00279-s001.zip]

Archive with 1 entries (1 files):
- toxins-3015790-supplementary.xlsx
