# Supplementary material for: A Validation of the Equivalence of the Cell-Based Potency Assay Method with a Mouse LD50 Bioassay for the Potency Testing of OnabotulinumtoxinA
Source: Toxins (Basel). 2024 Jun 19;16(6):279. doi: 10.3390/toxins16060279 (PMC11209372; doi:10.3390/toxins16060279)
Supplement: Supplementary file 1 [file toxins-16-00279-s001.zip › toxins-3015790-supplementary.xlsx]

## Sheet: Potency
100U	ABbVie CBPA potency Data COA(80~120 units/vial)	NIFDC mLD50 Data (80~120 units/vial)										50U	AbbVie CBPA potency Data COA(40~60 units/vial)	NIFDC mLD50 Data (40~60 units/vial)
Lot	COA	NIFDC										Lot	COA	NIFDC
C4554C3	89	75										C4409C2	45	45
C4563C3	95	81										C4409C3	47	43
C4576C3	113	84										C4409C4	50	41
C4597C3	96	77										C4409C5	49	53
C4862C3	96	81										C4409C6	57	53
C4935C3	101	108										C4409C7	56	46
C4934C3	90	96										C4409C8	52	45
C5002C3	103	90										C4409C9	55	56
C5003C3	104	81										C4409C10	59	54
C5013C3	105	89										C4409C11	55	53
C5014C3	110	97										C4409C12	60	51
C5041C3	95	81										C4409C13	50	40
C5134C3	115	88										C4409C14	54	53
C5142C3	107	84										C4409C15	49	40
C5189C3	102	83										C4409C16	50	45
C5270C3	99	86										C4409C17	54	42
C5291C3	102	87										C4409C18	49	42
C5298C3	103	100										C4409C19	59	59
C5299C3	106	91										C4409C20	56	46
C5303C3	93	97										C4409C21	60	48
C5395C3	110	95										C4409C22	56	47
C5406C3	102	110										C6831C2	56	51
C5425C3	109	93										C6844C2	56	50
C5447C3	98	106										C6849C2	56	49
C5460C3	101	118										C6851C2	55	59
C5477C3	95	94										C6928C2	56	53
C5617C3	93	101										C6941C2	54	46
C5608C3	109	103										C6944C2	59	49
C5634C3	101	97										C6956C2	52	46
C5739C3	113	82										C6996C2	49	45
C5740C3	103	84										C7080C2	56	48
C5731C3	115	84										C7198C2	55	49
C5823C3	98	85										C7214C2	52	41
C5835C3	90	89										C7239C2	49	41
C5874C3	101	85										C7256C2	57	47
C6195C3	114	86										C7247C2	49	42
C6230C3	113	99										C7280C2	48	43
C6334C3	112	99										C7292C2	51	49
C6346C3	107	91										C7300C2	51	50
C6307C3	98	94										C7353C2	50	47
C6286C3	104	93										C7356C2	49	41
C6492C3	112	99										C7398C2	58	45
C6622C3	106	109										C7380C2	60	42
C6719C3	101	81										C7397C2	55	54
C6650C3	106	102										C7432C2	59	52
C6754C3	105	100										C7450C2	58	49
C6776C3	109	90										C7499C2	52	42
C6867C3	113	95										C7501C2	56	47
C6907C3	110	110										C7672C2	58	44
C6894C3	105	102										C7496C2	58	43
C6936C3	111	106										C7518C2	59	50
C7001C3	103	88										C7551C2	60	52
C7012C3	98	84										C7521C2	56	52
C7042C3	104	95										C7573C2	51	44
C7071C3	102	84										C7621C2	58	47
C7043C3	103	86										C7623C2	52	46
C7121C3	108	104										C7650C2	56	46
C7139C3	98	89										C7651C2	60	48
C7250C3	95	88										C7656C2	56	43
C7278C3	95	93										C7657C2	55	46
C7282C3	98	89										C7465C2	57	48
C7284C3	101	81										C8024C2	56	44
C7349C3	111	114										C8067C2	55	42
C7373C3	97	105										C8103C2	54	52
C7411C3	104	91										C8104C2	51	53
C7437C3	98	82										C8211C2	50	42
C7347C3	101	82										C8201C2	49	44
C7653C3	116	101										C8202C2	52	45
C7652C3	117	100										C8306C2	50	42
C7581C3F	117	94										C8351C2	55	43
C7584C3	100	86										C8369C2F	55	49
C7567C3	109	89										C8395C2	58	47
C7568C3	117	95										C8400C2	50	49
C7587C3	99	91										C8412C2	54	44
C7566C3	112	88										C8413C2	52	46
C7638C3	94	98										C8431C2	48	47
C7627C3	120	106										C8440C2	60	45
C7628C3	110	103										C8441C2	57	55
C7634C3	113	93										C8399C2	49	58
C7635C3	113	93										C8495C2	53	48
C7626C3	95	96										C8480C2	55	59
C7631C3	111	91										C8502C2	59	60
C8199C3	99											C8397C2	55
C8665C3	103											C8511C2	59
C8679C3	107											C8517C2	53
												C8541C2	53
												C8559C2	59
												C8252C2	52	45
												C8277C2	50	47
												C8567C2	53
												C8569C2	55
												C8574C2	52
												C8576C2	53
												C8596C2	55
												C8605C2	54
												C8609C2	55
												C8623C2	51
												C8634C2	51
												C8649C2F	50
												C8667C2	48
												C8670C2	55
												C8732C2	54
												C8754C2	52
												C8756C2	53
												C8757C2	56
												C8769C2	50
												C8770C2	54
												C8784C2	51
												C8794C2	53
												C8797C2	56
